# Supplementary material for: Preliminary study of the oral mycobiome of children with and without dental caries
Source: J Oral Microbiol. 2018 Oct 23;11(1):1536182. doi: 10.1080/20002297.2018.1536182 (PMC6225480; doi:10.1080/20002297.2018.1536182)
Supplement: Supplemental Material [file ZJOM_A_1536182_SM8541.zip]

Archive with 8 entries (8 files):
- Supp_Mat/Supplementary Material 1.xlsx
- Supp_Mat/Supplementary Material 2.xlsx
- Supp_Mat/Supplementary Material 3.xlsx
- Supp_Mat/Supplementary Material 4.xlsx
- Supp_Mat/Supplementary Material 5.xlsx
- Supp_Mat/Supplementary Material Figure 1.pdf
- Supp_Mat/Supplementary Material Figure 2.pdf
- Supp_Mat/Supplementary Material Figure 3.pdf
