# Supplementary material for: Preliminary study of the oral mycobiome of children with and without dental caries
Source: J Oral Microbiol. 2018 Oct 23;11(1):1536182. doi: 10.1080/20002297.2018.1536182 (PMC6225480; doi:10.1080/20002297.2018.1536182)
Supplement: Supplemental Material [file ZJOM_A_1536182_SM8541.zip › Supp_Mat/Supplementary Material 1.xlsx]

## Sheet: Additional File 1
Sample	Sex	Age (years)	Clinical Status	Restorations
T1023B	F	10.79	Caries	Absent
T1046B	F	10.57	Health	Present
T1053A	M	10.45	Health	Present
T1135A	F	10.12	Caries	Absent
T1165B	M	10.16	Health	Present
T1210A	M	9.76	Health	Absent
T1287B	M	9.16	Health	Absent
T1368A	M	9.07	Caries	Absent
T1390B	M	9.61	Health	Absent
T1407A	F	8.9	Health	Absent
T1433B	F	8.75	Caries	Present
T1451B	M	9.19	Health	Absent
T1522A	F	8.18	Health	Absent
T1551A	F	9.2	Caries	Absent
T1636B	M	8.26	Caries	Absent
T1647A	M	7.93	Health	Present
T1647B	M	7.93	Health	Absent
