# Supplementary material for: Preliminary study of the oral mycobiome of children with and without dental caries
Source: J Oral Microbiol. 2018 Oct 23;11(1):1536182. doi: 10.1080/20002297.2018.1536182 (PMC6225480; doi:10.1080/20002297.2018.1536182)
Supplement: Supplemental Material [file ZJOM_A_1536182_SM8541.zip › Supp_Mat/Supplementary Material 2.xlsx]

## Sheet: phy_CSS_CSS_otu_table.csv
Relative Abundance (%)	Sample_ID																	Taxonomy
OTUID	T1023B.30062015.Q3.MB	T1046B.10072015.Q3.MB	T1053A.10072015.Q3.MB	T1135A.7072015.Q3.MB	T1165B.2072015.Q3.MB	T1210A.29062015.Q3.MB	T1287B.29062015.Q3.MB	T1368A.9072015.Q3.MB	T1390B.30062015.Q3.MB	T1407A.10072015.Q3.MB	T1433B.10072015.Q3.MB	T1451B.30062015.Q3.MB	T1522A.12042015.Q3.MB	T1551A.9072015.Q3.MB	T1636B.30062015.Q3.MB	T1647A.30062015.Q3.MB	T1647B.30062015.Q3.MB	Kingdom	Phylum	Class	Order	Family	Genus	Species
Otu1	5.13698	9.03362	18.9829	9.98429	20.4338	5.29508	12.7377	11.4547	8.90045	20.9824	26.3244	4.71076	11.8789	13.2443	11.5512	3.28247	1.14398	Fungi	Ascomycota	Saccharomycetes	Saccharomycetales	Saccharomycetales	Candida	Candida_albicans
Otu10	0	0	6.97992	6.0499	0	10.1184	0	6.4828	6.15187	0	0	0	0	0	0	1.55355	0	Fungi	Ascomycota	Saccharomycetes	Saccharomycetales	Debaryomycetaceae	Debaryomyces	Debaryomyces_hanseniiÃ’
Otu11	0	0	0	5.58475	0	9.71478	0	6.14543	0	0	0	0	0	1.17621	0	0	0	Fungi	Ascomycota	Dothideomycetes	Capnodiales	Cladosporiaceae	Toxicocladosporium	Toxicocladosporium_rubrigenum
Otu12	0	5.97345	6.31687	5.58475	0	9.67207	0	6.11424	6.15187	0	0	0	0	0	0	0	0	Fungi	Ascomycota	Dothideomycetes	Capnodiales	NA	NA	NA
Otu13	0	0	0	0	0	0	0	0	0	0	0	3.45368	0	1.79779	0	3.84225	5.94565	Fungi	Ascomycota	Dothideomycetes	Pleosporales	Didymellaceae	Phoma	NA
Otu14	0	0	0	0	0	0	0	4.26452	11.918	0	8.52394	2.91856	10.6487	9.68088	0	3.81379	5.73647	Fungi	Ascomycota	Dothideomycetes	Pleosporales	Pleosporaceae	Alternaria	Alternaria_eichhorniae
Otu15	0	0	0	0	0	0	0	0	0	0	0	3.45368	0	0	0	4.07866	5.78567	Fungi	Ascomycota	Dothideomycetes	NA	NA	NA	NA
Otu16	27.2454	9.6009	0	8.49289	15.2333	0	0	5.64708	0	11.4151	0	4.16796	0	3.38135	0	4.71248	6.8216	Fungi	Basidiomycota	Malasseziomycetes	Malasseziales	Malasseziaceae	Malassezia	Malassezia_globosa
Otu17	0	0	0	0	0	0	0	0	0	5.55983	0	0	0	10.4535	0	0	0.164109	Fungi	Ascomycota	Dothideomycetes	Pleosporales	Montagnulaceae	Microsphaeropsis	Microsphaeropsis_olivaceaÃ’
Otu18	0	0	0	0	0	0	0	0	0	0	0	0	0	0	0	4.01541	5.68169	Fungi	Basidiomycota	Tremellomycetes	Cystofilobasidiales	Cystofilobasidiaceae	Cystofilobasidium	Cystofilobasidium_macerans
Otu19	0	0	5.79244	5.58475	0	9.17708	0	5.60166	4.95493	0	0	0	0	0	0	0	0	Fungi	Basidiomycota	Tremellomycetes	Tremellales	Phaeotremellaceae	NA	NA
Otu2	0	6.82467	8.22411	9.36021	7.3508	4.08923	9.96734	7.70438	17.2396	6.53725	8.52394	7.04742	16.3664	3.78369	8.49918	8.47823	8.39563	Fungi	Basidiomycota	Tremellomycetes	Tremellales	Tremellaceae	Cryptococcus	Naganishia_diffluens
Otu20	0	0	0	0	0	0	0	0	0	0	0	3.45368	0	0	0	3.57561	5.32801	Fungi	Ascomycota	Dothideomycetes	Pleosporales	Pleosporaceae	Phoma	NA
Otu22	0	0	0	0	0	0	0	0	0	0	8.52394	4.71076	0	0	0	6.56314	0	Fungi	Ascomycota	Dothideomycetes	Dothideales	Aureobasidiaceae	Aureobasidium	Aureobasidium_microstictum
Otu23	0	0	0	0	0	0	0	0	0	0	0	0	0	9.96174	0	0	0	Fungi	Ascomycota	Sordariomycetes	NA	NA	NA	NA
Otu24	0	10.0348	0	0	0	0	11.3508	0	0	5.55983	0	0	7.1184	10.348	9.58496	0	0	Fungi	Ascomycota	Saccharomycetes	Saccharomycetales	Saccharomycetidae	Saccharomycetaceae	Saccharomyces_cerevisiae
Otu25	0	0	0	4.79346	0	8.74963	0	5.12155	0	0	0	0	0	0	0	0	0	Fungi	Basidiomycota	Tremellomycetes	Tremellales	Phaeotremellaceae	Gelidatrema	NA
Otu26	0	0	0	0	0	0	0	0	0	0	0	0	0	0	0	3.28247	5.1603	Fungi	Ascomycota	Lecanoromycetes	Teloschistales	Teloschistaceae	NA	NA
Otu28	0	0	0	0	0	0	0	0	0	0	0	3.45368	0	0	0	3.28247	5.25558	Fungi	Mortierellomycota	Mortierellomycetes	Mortierellales	Mortierellaceae	Mortierella	Mortierella_alpina
Otu3	22.5663	19.1399	16.4865	15.2523	8.76297	5.66896	30.6303	6.73605	8.60469	13.7233	15.5792	3.45368	20.6538	14.2459	22.1697	2.65494	0.637397	Fungi	Ascomycota	Saccharomycetes	NA	NA	NA	NA
Otu30	0	0	0	0	0	0	0	0	0	0	0	4.91651	0	0	0	6.34155	0	Fungi	Ascomycota	Dothideomycetes	Pleosporales	Pleosporaceae	Alternaria	Alternaria_alternata
Otu31	0	5.97345	0	0	0	0	0	0	0	0	0	0	0	0	0	3.39378	5.29022	Fungi	Basidiomycota	Tremellomycetes	Filobasidiales	Filobasidiaceae	Filobasidium	Filobasidium_stepposum
Otu32	0	0	0	0	0	0	0	0	0	0	0	0	0	9.59081	0	0	0	Fungi	Basidiomycota	Tremellomycetes	Trichosporonales	Trichosporonaceae	Cutaneotrichosporon	Cutaneotrichosporon_dermatis
Otu33	0	0	0	0	0	0	0	0	0	0	0	0	0	0	0	3.39378	5.13132	Fungi	NA	NA	NA	NA	NA	NA
Otu35	0	0	0	0	0	0	0	0	0	0	0	0	0	0	0	3.53422	4.94357	Fungi	Mucoromycota	Mucoromycetes	Mucorales	Mucoraceae	Mucor	Mucor_racemosus
Otu36	0	0	0	0	14.4287	0	0	0	0	0	0	0	0	0	0	0	0	Fungi	Basidiomycota	Agaricomycetes	Sebacinales	NA	NA	NA
Otu39	0	0	0	0	0	0	0	0	0	0	0	8.05227	0	0	0	0	0	Fungi	Basidiomycota	Microbotryomycetes	Microbotryomycetes	Microbotryomycetes	Curvibasidium	Curvibasidium_cygneicollum
Otu4	0	5.97345	0	0	0	1.05772	12.1618	1.62245	0	0	0	11.4665	0	0	7.41689	0	0	Fungi	Mucoromycota	Mucoromycetes	Mucorales	Mucoraceae	Mucor	Rhizomucor_variabilis
Otu40	0	0	4.90249	0	0	8.45084	0	5.13724	5.85893	0	0	0	0	0	0	0	0	Fungi	Basidiomycota	Tremellomycetes	Filobasidiales	Filobasidiaceae	Filobasidium	Filobasidium_magnum
Otu42	21.5709	7.32383	0	4.79346	0	0	0	0	0	8.51048	0	0	0	1.79779	0	0	0	Fungi	Basidiomycota	Malasseziomycetes	Malasseziales	Malasseziaceae	Malassezia	NA
Otu44	20.7152	0	0	6.63733	0	0	0	0	0	8.51048	0	0	0	0	0	0	0	Fungi	Basidiomycota	Malasseziomycetes	Malasseziales	NA	NA	NA
Otu46	0	0	0	0	6.8307	0	0	0	0	0	0	0	0	0	0	2.4969	4.26174	Fungi	Ascomycota	Eurotiomycetes	Eurotiales	Aspergillaceae	Penicillium	NA
Otu47	0	0	0	0	0	7.45506	0	4.41453	0	0	0	0	0	0	0	0	0	Fungi	Ascomycota	Dothideomycetes	Capnodiales	NA	NA	NA
Otu49	0	0	12.6269	0	7.72027	0	0	2.95023	0	0	0	0	5.35532	0	0	0	0	Fungi	Ascomycota	Eurotiomycetes	Chaetothyriales	Herpotrichiellaceae	Capronia	NA
Otu5	0	7.32383	8.57393	7.82392	7.3508	11.8367	13.1847	7.76275	14.9916	0	8.52394	7.4849	13.7135	1.17621	9.93494	9.07671	6.95423	Fungi	Basidiomycota	Microbotryomycetes	Sporidiobolales	Sporidiobolaceae	Rhodotorula	Rhodotorula_mucilaginosa
Otu51	0	0	0	0	0	0	0	0	0	0	0	3.45368	0	0	0	1.55355	4.01887	Fungi	Ascomycota	Eurotiomycetes	Eurotiales	Aspergillaceae	Penicillium	Penicillium_expansum
Otu52	0	0	0	0	0	0	0	3.46687	11.1617	0	0	0	8.9097	0	0	0	0	Fungi	Basidiomycota	NA	NA	NA	NA	NA
Otu53	0	0	0	0	5.94431	7.09903	0	3.85989	0	0	0	0	5.35532	0	0	0	0	Fungi	NA	NA	NA	NA	NA	NA
Otu54	0	0	0	0	0	1.61541	0	2.75684	4.06633	0	0	0	0	0	16.0094	0	0	Fungi	NA	NA	NA	NA	NA	NA
Otu55	0	0	0	0	0	0	0	0	0	13.6415	0	0	0	0	0	0	0	Fungi	Mortierellomycota	Mortierellomycetes	Mortierellales	NA	NA	NA
Otu56	0	0	0	0	0	0	0	0	0	0	0	3.7691	0	0	0	5.06238	0	Fungi	NA	NA	NA	NA	NA	NA
Otu6	0	0	0	0	0	0	0	0	0	5.55983	0	10.131	0	0	7.41689	0	0	Fungi	Basidiomycota	Microbotryomycetes	Leucosporidiales	Leucosporidiaceae	Leucosporidium	Leucosporidium_yakuticum
Otu60	0	0	0	0	0	0	0	0	0	0	15.4768	0	0	0	0	0	0	Fungi	Ascomycota	NA	NA	NA	NA	NA
Otu64	2.76521	0	0	10.058	0	0	0	0	0	0	0	0	0	0	0	0	0	Fungi	NA	NA	NA	NA	NA	NA
Otu7	0	5.97345	11.114	0	0	0	9.96734	2.75684	0	0	0	5.90858	0	9.36188	7.41689	7.28245	6.34873	Fungi	Ascomycota	Dothideomycetes	Capnodiales	Cladosporiaceae	Cladosporium	Cladosporium_cladosporioides
Otu8	0	6.82467	0	0	5.94431	0	0	0	0	0	8.52394	3.99357	0	0	0	4.72923	6.99523	Fungi	NA	NA	NA	NA	NA	NA
