# Supplementary material for: Preliminary study of the oral mycobiome of children with and without dental caries
Source: J Oral Microbiol. 2018 Oct 23;11(1):1536182. doi: 10.1080/20002297.2018.1536182 (PMC6225480; doi:10.1080/20002297.2018.1536182)
Supplement: Supplemental Material [file ZJOM_A_1536182_SM8541.zip › Supp_Mat/Supplementary Material 3.xlsx]

## Sheet: lm_chao_simp_shan_200818.csv
Linear Models (alpha diversity metric ~ Age + Sex + Restorations + Clinical_Status)
Chao1	Estimate	Std. Error	t value	Pr(>|t|)
(Intercept)	44.3426	11.9383	3.71432	0.00295738
Age	-3.33118	1.25064	-2.66358	0.0206544
Sex (male)	0.553262	2.39662	0.230851	0.82132
Restorations (Present)	4.10057	2.46063	1.66647	0.121487
Clinical_Status (Health)	-0.98627	2.4845	-0.396968	0.69836
Simpson Index	Estimate	Std. Error	t value	Pr(>|t|)
(Intercept)	0.412174	0.775443	0.531534	0.604749
Age	-0.0211989	0.0812346	-0.260959	0.798549
Sex (male)	0.0808355	0.155671	0.519271	0.613015
Restorations (Present)	-0.136252	0.159829	-0.852489	0.410635
Clinical_Status (Health)	0.0559973	0.161379	0.346991	0.734607
Shannon	Estimate	Std. Error	t value	Pr(>|t|)
(Intercept)	1.23552	1.76124	0.701508	0.496366
Age	-0.0817362	0.184506	-0.443001	0.665645
Sex (male)	0.188065	0.35357	0.531902	0.604502
Restorations (Present)	-0.351795	0.363014	-0.969095	0.351625
Clinical_Status (Health)	0.144508	0.366536	0.394253	0.700311
