# Supplementary material for: Preliminary study of the oral mycobiome of children with and without dental caries
Source: J Oral Microbiol. 2018 Oct 23;11(1):1536182. doi: 10.1080/20002297.2018.1536182 (PMC6225480; doi:10.1080/20002297.2018.1536182)
Supplement: Supplemental Material [file ZJOM_A_1536182_SM8541.zip › Supp_Mat/Supplementary Material 4.xlsx]

## Sheet: Supplementary Material 5.csv
OTU	baseMean	log2FoldChange	lfcSE	stat	pvalue	padj	Kingdom	Phylum	Class	Order	Family	Genus	Species
Otu56	395.695	30	3.53111	8.49592	1.96366e-17	7.77178e-17	Fungi	NA	NA	NA	NA	NA	NA
Otu35	2195.31	30	3.53245	8.49268	2.01919e-17	7.77178e-17	Fungi	Mucoromycota	Mucoromycetes	Mucorales	Mucoraceae	Mucor	Mucor_racemosus
Otu28	2984.16	30	3.53174	8.4944	1.98965e-17	7.77178e-17	Fungi	Mortierellomycota	Mortierellomycetes	Mortierellales	Mortierellaceae	Mortierella	Mortierella_alpina
Otu30	2265.34	30	3.52338	8.51455	1.67241e-17	7.77178e-17	Fungi	Ascomycota	Dothideomycetes	Pleosporales	Pleosporaceae	Alternaria	Alternaria_alternata
Otu15	5119.1	30	3.53174	8.49441	1.98947e-17	7.77178e-17	Fungi	Ascomycota	Dothideomycetes	NA	NA	NA	NA
Otu20	3222.9	30	3.53174	8.4944	1.98961e-17	7.77178e-17	Fungi	Ascomycota	Dothideomycetes	Pleosporales	Pleosporaceae	Phoma	NA
Otu26	2705.73	30	3.53231	8.49302	2.01344e-17	7.77178e-17	Fungi	Ascomycota	Lecanoromycetes	Teloschistales	Teloschistaceae	NA	NA
Otu46	1089.48	30	3.53265	8.49221	2.02742e-17	7.77178e-17	Fungi	Ascomycota	Eurotiomycetes	Eurotiales	Aspergillaceae	Penicillium	NA
Otu18	4604.67	30	3.53208	8.49358	2.0036e-17	7.77178e-17	Fungi	Basidiomycota	Tremellomycetes	Cystofilobasidiales	Cystofilobasidiaceae	Cystofilobasidium	Cystofilobasidium_macerans
Otu33	2634.38	30	3.53233	8.49297	2.01414e-17	7.77178e-17	Fungi	NA	NA	NA	NA	NA	NA
Otu31	3084.45	30	3.48141	8.61721	6.86053e-18	7.77178e-17	Fungi	Basidiomycota	Tremellomycetes	Filobasidiales	Filobasidiaceae	Filobasidium	Filobasidium_stepposum
Otu51	854.702	27.6791	3.53177	7.83717	4.60809e-15	1.51409e-14	Fungi	Ascomycota	Eurotiomycetes	Eurotiales	Aspergillaceae	Penicillium	Penicillium_expansum
Otu39	3346.11	26.3269	3.51879	7.48179	7.33148e-14	2.24832e-13	Fungi	Basidiomycota	Microbotryomycetes	Microbotryomycetes	Microbotryomycetes	Curvibasidium	Curvibasidium_cygneicollum
Otu6	47126	19.6068	3.48819	5.62093	1.89936e-08	5.46066e-08	Fungi	Basidiomycota	Microbotryomycetes	Leucosporidiales	Leucosporidiaceae	Leucosporidium	Leucosporidium_yakuticum
Otu4	257789	18.7881	3.43868	5.46376	4.66166e-08	1.26139e-07	Fungi	Mucoromycota	Mucoromycetes	Mucorales	Mucoraceae	Mucor	Rhizomucor_variabilis
Otu8	17106.9	14.5303	3.48969	4.16376	3.13045e-05	7.57899e-05	Fungi	NA	NA	NA	NA	NA	NA
Otu52	130.99	10.245	3.44976	2.96978	0.00298014	0.00685433	Fungi	Basidiomycota	NA	NA	NA	NA	NA
Otu60	0.704858	-14.8762	3.51819	-4.22837	2.35392e-05	6.01556e-05	Fungi	Ascomycota	NA	NA	NA	NA	NA
Otu32	1.00558	-29.4057	3.52505	-8.34191	7.30986e-17	2.58657e-16	Fungi	Basidiomycota	Tremellomycetes	Trichosporonales	Trichosporonaceae	Cutaneotrichosporon	Cutaneotrichosporon_dermatis
Otu23	1.32066	-29.999	3.52466	-8.51118	1.72179e-17	7.77178e-17	Fungi	Ascomycota	Sordariomycetes	NA	NA	NA	NA
