# Supplementary material for: Preliminary study of the oral mycobiome of children with and without dental caries
Source: J Oral Microbiol. 2018 Oct 23;11(1):1536182. doi: 10.1080/20002297.2018.1536182 (PMC6225480; doi:10.1080/20002297.2018.1536182)
Supplement: Supplemental Material [file ZJOM_A_1536182_SM8541.zip › Supp_Mat/Supplementary Material 5.xlsx]

## Sheet: Clinical_10K_sex_age_deseq_sigt
OTU	baseMean	log2FoldChange	lfcSE	stat	pvalue	padj	Kingdom	Phylum	Class	Order	Family	Genus	Species
Otu56	316.912	30	3.64276	8.23551	1.7879e-16	7.90288e-16	Fungi	NA	NA	NA	NA	NA	NA
Otu35	1777.9	30	3.64413	8.23242	1.83467e-16	7.90288e-16	Fungi	Mucoromycota	Mucoromycetes	Mucorales	Mucoraceae	Mucor	Mucor_racemosus
Otu28	2414.39	30	3.64419	8.23227	1.83696e-16	7.90288e-16	Fungi	Mortierellomycota	Mortierellomycetes	Mortierellales	Mortierellaceae	Mortierella	Mortierella_alpina
Otu30	1819.24	30	3.63706	8.24842	1.605e-16	7.90288e-16	Fungi	Ascomycota	Dothideomycetes	Pleosporales	Pleosporaceae	Alternaria	Alternaria_alternata
Otu15	4143.41	30	3.64375	8.23329	1.82148e-16	7.90288e-16	Fungi	Ascomycota	Dothideomycetes	NA	NA	NA	NA
Otu20	2607.74	30	3.64406	8.23257	1.83233e-16	7.90288e-16	Fungi	Ascomycota	Dothideomycetes	Pleosporales	Pleosporaceae	Phoma	NA
Otu26	2191.27	30	3.64422	8.23221	1.83788e-16	7.90288e-16	Fungi	Ascomycota	Lecanoromycetes	Teloschistales	Teloschistaceae	NA	NA
Otu18	3729.16	30	3.64401	8.23269	1.83059e-16	7.90288e-16	Fungi	Basidiomycota	Tremellomycetes	Cystofilobasidiales	Cystofilobasidiaceae	Cystofilobasidium	Cystofilobasidium_macerans
Otu33	2133.49	30	3.64418	8.23232	1.83629e-16	7.90288e-16	Fungi	NA	NA	NA	NA	NA	NA
Otu31	2499.75	30	3.59968	8.33407	7.81072e-17	7.90288e-16	Fungi	Basidiomycota	Tremellomycetes	Filobasidiales	Filobasidiaceae	Filobasidium	Filobasidium_stepposum
Otu39	1877.47	25.3581	3.64018	6.96617	3.25685e-12	1.27313e-11	Fungi	Basidiomycota	Microbotryomycetes	Microbotryomycetes	Microbotryomycetes	Curvibasidium	Curvibasidium_cygneicollum
Otu51	689.827	24.3638	3.64772	6.67918	2.40275e-11	8.0357e-11	Fungi	Ascomycota	Eurotiomycetes	Eurotiales	Aspergillaceae	Penicillium	Penicillium_expansum
Otu46	884.674	24.332	3.64384	6.67757	2.4294e-11	8.0357e-11	Fungi	Ascomycota	Eurotiomycetes	Eurotiales	Aspergillaceae	Penicillium	NA
Otu55	23.1292	20.4054	3.62221	5.63342	1.76673e-08	5.06464e-08	Fungi	Mortierellomycota	Mortierellomycetes	Mortierellales	NA	NA	NA
Otu8	13854.5	13.6391	3.58955	3.79967	0.00014489	0.000346127	Fungi	NA	NA	NA	NA	NA	NA
Otu4	144657	12.2755	3.51862	3.48873	0.000485327	0.00109837	Fungi	Mucoromycota	Mucoromycetes	Mucorales	Mucoraceae	Mucor	Rhizomucor_variabilis
Otu6	26443.8	11.5537	3.56524	3.24066	0.00119254	0.00256396	Fungi	Basidiomycota	Microbotryomycetes	Leucosporidiales	Leucosporidiaceae	Leucosporidium	Leucosporidium_yakuticum
Otu16	13344.3	9.29525	3.29606	2.82011	0.00480071	0.0093832	Fungi	Basidiomycota	Malasseziomycetes	Malasseziales	Malasseziaceae	Malassezia	Malassezia_globosa
Otu2	103658	8.8544	2.04621	4.32721	1.51007e-05	4.05832e-05	Fungi	Basidiomycota	Tremellomycetes	Tremellales	Tremellaceae	Cryptococcus	Naganishia_diffluens
Otu5	96349.4	7.83065	1.9717	3.97152	7.14151e-05	0.000180638	Fungi	Basidiomycota	Microbotryomycetes	Sporidiobolales	Sporidiobolaceae	Rhodotorula	Rhodotorula_mucilaginosa
Otu54	429.57	-11.4656	3.56887	-3.21266	0.00131511	0.00269284	Fungi	NA	NA	NA	NA	NA	NA
Otu60	22.978	-21.7229	3.63269	-5.97984	2.23353e-09	6.86013e-09	Fungi	Ascomycota	NA	NA	NA	NA	NA
